# Supplementary material for: Combination of Xpert MTB/RIF and TBAg/PHA Ratio for Prompt Diagnosis of Active Tuberculosis: A Two-Center Prospective Cohort Study
Source: Front Med (Lausanne). 2020 Apr 15;7:119. doi: 10.3389/fmed.2020.00119 (PMC7174554; doi:10.3389/fmed.2020.00119)
Supplement: Supplementary Table 1 — The sample sources and AFS results in 142 confirmed ATB patients of Tongji Hospital. [file Table_1.XLS]

## Sheet: Sheet1
Supplementary Table 1 The sample sources and AFS results in 142 confirmed ATB patients of Tongji Hospital
Sample sources
	Sputum and BWF	88
	One sputum		43 (48.9)
	Two sputum		18 (20.5)
	Three sputum		27 (30.7)
	BWF alone	54
AFS positive classification		40
	Scanty		11 (27.5)
	1+		20 (50)
	2+		7 (17.5)
	3+		2 (5)
AFS positive in sputum and BWF		40
	Sputum AFS + and BWF AFS -		2 (5)
	Sputum AFS - and BWF AFS +		19 (47.5)
	Sputum AFS + and BWF AFS +		7 (17.5)
	BWF alone AFS +		12 (30)
Sputum AFS positive		9
	One sputum		2 (22.2)
	Two sputum		3 (33.3)
	Three sputum		4 (44.4)
Data are presented as numbers (%). AFS: acid-fast stain; ATB: active tuberculosis; BWF: bronchial washing fluid.
