# Supplementary material for: Combination of Xpert MTB/RIF and TBAg/PHA Ratio for Prompt Diagnosis of Active Tuberculosis: A Two-Center Prospective Cohort Study
Source: Front Med (Lausanne). 2020 Apr 15;7:119. doi: 10.3389/fmed.2020.00119 (PMC7174554; doi:10.3389/fmed.2020.00119)
Supplement: Supplementary Table 2 — Demographic and clinical characteristics of study participants in Guangzhou Chest Hospital by classification groups. [file Table_2.XLS]

## Sheet: Sheet1
Supplementary Table 2 Demographic and clinical characteristics of study participants in Guangzhou Chest Hospital by classification groups
Characteristic				ATB (n=86)		Non-TB (n=110)	Without final diagnosis (n=15)
				Confirmed ATB (n=53)	Probable ATB (n=33)
Mean age (mean ± SD), years				43.09 ± 15.29	41.58 ± 11.58	48.65 ± 14.76	48.07 ± 15.11
Male sex				30 (56.60)	19 (57.58)	58 (52.73)	7 (46.67)
History of TB				12 (22.64)	7 (21.21)	4 (3.64)	0
Symptoms at enrolment
	Cough			47 (88.68)	28 (84.85)	95 (86.36)	13 (86.67)
	Fever			26 (49.06)	18 (54.55)	64 (58.18)	7 (46.67)
	Breathing difficulties			21 (39.62)	17 (51.52)	31 (28.18)	5 (33.33)
	Fatigue			19 (35.85)	10 (30.30)	32 (29.09)	4 (26.67)
	Chest pain			19 (35.85)	8 (24.24)	31 (28.18)	2 (13.33)
	Haemoptysis			7 (13.21)	5 (15.15)	12 (10.91)	0
	Night sweats			6 (11.32)	6 (18.18)	9 (8.18)	1 (6.67)
	Weight loss			12 (22.64)	5 (15.15)	19 (17.27)	2 (13.33)
	Abdominal pain or shoulder pain			2 (3.77)	1 (3.03)	5 (4.55)	0
Pulmonary radiological findings
	Shadow			50 (94.34)	27 (81.82)	95 (86.36)	13 (86.67)
	Nodules or mass			32 (60.38)	21 (63.64)	56 (50.91)	7 (46.67)
	Lymph node enlargement or hyperplasia			28 (52.83)	18 (54.55)	67 (60.91)	5 (33.33)
	Cavitation			12 (22.64)	8 (24.24)	15 (13.63)	1 (6.67)
	Pleural thickening or adhesion			15 (28.30)	7 (21.21)	30 (27.27)	4 (26.67)
	Emphysema			5 (9.43)	4 (12.12)	15 (13.64)	1 (6.67)
	Bronchiectasia			1 (1.89)	1 (3.03)	6 (5.45)	0
	Calcification			13 (24.53)	5 (15.15)	25 (22.73)	4 (26.67)
	Pleural effusion			6 (11.32)	6 (18.18)	15 (13.64)	0
Underlying conditions
	Hypertension			5 (9.43)	3 (9.09)	10 (9.09)	2 (13.33)
	HIV infection			1 (1.89)	1 (3.03)	0	0
	Hematologic malignancy receiving chemotherapy			0	1 (3.03)	1 (0.91)	0
	Chronic renal failure			2 (3.77)	2 (6.06)	3 (2.73)	1 (6.67)
	Liver cirrhosis			1 (1.89)	1 (3.03)	0	0
	Autoimmune disease receiving treatment			0	1 (3.03)	2 (1.82)	0
	Transplantation receiving treatment			0	1 (3.03)	1 (0.91)	0
	Diabetes			3 (5.66)	3 (9.09)	3 (2.73)	1 (6.67)
Microbiological detection
	AFS			17 (32.08)
	Xpert MTB/RIF			46 (86.79)
	Rifampicin resistance			2 (4.34)
	MTB culture			44 (83.02)
T-SPOT				45 (84.91)	28 (84.85)	31 (28.18)	4 (26.67)
Data are presented as numbers (%) unless otherwise indicated. TB, tuberculosis; ATB, active tuberculosis; SD, standard deviation; AFS, acid-fast staining; MTB: mycobacterium tuberculosis; T-SPOT: T-SPOT.TB
